# Supplementary material for: Moxibustion for pain relief in patients with primary dysmenorrhea: A randomized controlled trial
Source: PLoS One. 2017 Feb 7;12(2):e0170952. doi: 10.1371/journal.pone.0170952 (PMC5295763; doi:10.1371/journal.pone.0170952)
Supplement: S1 Data — (XLS) [file pone.0170952.s001.xls]

## Sheet: basic info
id	group	age	birth date	marriage condition	height	weight	occupation	education	body temprature	bp	breath	heart rate	disease history
1	moxi	24	1989.5.7	unmarried	160	54	student	bachelor	36.2	112/72	14	76	7
2	moxi	19	1993.10.12	unmarried	160	55	student	bachelor	36.4	118/70	13	78	4
3	moxi	23	1989.6.27	unmarried	152	39	student	bachelor	36	96/67	13	70	11
4	moxi	21	1991.5.7	unmarried	161	50	student	bachelor	35.9	110/76	12	78	6
5	moxi	23	1989.9.29	unmarried	157	50	student	bachelor	36.5	97/65	15	76	3
6	moxi	22	1990.11.9	unmarried	156	48	student	bachelor	36.2	120/80	14	78	2
7	moxi	19	1993.7.5	unmarried	152	42	student	bachelor	36.4	100/65	13	77	3
8	moxi	20	1992.6.20	unmarried	156	43	student	bachelor	36.9	104/68	20	80	4
9	moxi	21	1991.11.8	unmarried	165	60	student	bachelor	37	102/70	14	82	5
10	moxi	22	1991.3.1	unmarried	162	46	student	bachelor	36.9	118/78	20	80	6
11	moxi	22	1991.1.24	unmarried	161	57	student	bachelor	36.3	100/60	15	72	5
12	moxi	18	1994.4.22	unmarried	170	55	student	bachelor	36.5	98/62	16	79	3
13	moxi	22	1991.1.22	unmarried	165	50	student	bachelor	36.1	110/80	16	82	4
14	moxi	31	1981.8.1	unmarried	158	42	manager	bachelor	36	100/79	13	79	15
15	moxi	26	1986.9.24	unmarried	165	52	student	master	37	98/68	18	80	12
16	moxi	25	1987.11.25	unmarried	155	52	teacher	bachelor	36.4	120/83	16	86	13
17	moxi	20	1992.5.24	unmarried	167	60	student	bachelor	36.5	120/80	17	78	7
18	moxi	29	1984.3.21	married	163	55	worker	bachelor	36.2	100/65	13	77	3
19	moxi	23	1989.8.26	unmarried	162	49	student	bachelor	36.1	95/68	15	82	8
20	moxi	25	1987.12.8	unmarried	160	58	teacher	bachelor	36.3	100/70	17	80	8
21	moxi	26	1987.02.07	unmarried	158	55	student	master	36.6	110/70	18	72	6
22	moxi	26	1987.12.01	unmarried	150	45	student	bachelor	36.3	105/65	20	74	6
23	moxi	27	1985.02.15	unmarried	155	43	student	master	36.5	120/80	20	76	9
24	moxi	26	1986.01.24	unmarried	160	48	student	master	36.5	105/65	18	75	4
25	moxi	27	1985.11.22	unmarried	160	45	student	master	36.2	120/80	20	70	5
26	moxi	22	1991.06.27	unmarried	158	55	student	bachelor	36.4	105/70	20	72	7
27	moxi	19	1994.01.24	unmarried	158	50	student	bachelor	36.4	110/70	18	75	6
28	moxi	23	1990.06.04	unmarried	150	41	student	bachelor	36.2	105/70	20	68	9
29	moxi	21	1992.09.14	unmarried	160	54	student	bachelor	36.5	105/65	20	60	0.5
30	moxi	22	1990.11.3	unmarried	155	42	student	bachelor	36.3	106/72	20	69	5
31	moxi	19	1993.08.16	unmarried	164	55	student	bachelor	36.5	98/65	18	70	1
32	moxi	21	1991.6.23	unmarried	148	46	student	bachelor	36	95/65	16	82	6
33	moxi	22	1990.10.24	unmarried	161	48	student	bachelor	36.3	103/70	19	74	4
34	moxi	22	1991.08.21	unmarried	159	55	student	bachelor	36.4	100/68	18	70	9
35	moxi	26	1986.09.20	unmarried	167	53	student	master	36.4	120/80	20	78	5
36	moxi	26	1986.09.19	unmarried	165	52	student	master	36.2	110/72	19	70	6
37	moxi	25	1987.03.06	unmarried	155	46	student	master	36.5	105/68	18	68	8
38	moxi	26	1987.06.18	unmarried	154	47	student	master	36.2	112/75	20	72	5
39	moxi	24	1988.01.28	unmarried	163	52	student	master	36.5	106/67	19	67	8
40	moxi	22	1991.03.24	unmarried	159	45	student	bachelor	36.4	108/65	18	73	7
41	moxi	20	1993.08.23	unmarried	152	42	student	bachelor	36.4	104/68	20	69	5
42	moxi	19	1994.04.12	unmarried	154	43	student	bachelor	36.2	108/65	20	64	4
43	moxi	19	1994.08.27	unmarried	152	42	student	bachelor	36.3	110/68	20	68	2
44	moxi	20	1993.11.25	unmarried	151	43	student	bachelor	36.4	109/70	20	73	5
45	moxi	21	1992.09.28	unmarried	154	42	student	bachelor	36.3	110/70	18	73	4
46	moxi	20	1993.03.24	unmarried	162	47	student	bachelor	36.5	107/72	19	68	2
47	moxi	23	1989.9,24	unmarried	158	50	student	bachelor	36.5	104/64	15	72	7
48	moxi	22	1991.2.19	unmarried	167	51	student	bachelor	36.9	110/70	15	70	5
49	moxi	24	1989.6.7	unmarried	156	46	student	master	36.5	102/60	15	68	8
50	moxi	22	1991.2.17	unmarried	159	45	student	master	37	110/68	15	70	8
51	moxi	22	1991.7.16	unmarried	161	50	student	bachelor	36.9	110/70	15	70	6
52	moxi	21	1992.8.25	unmarried	160	50	student	bachelor	36.8	112/74	15	72	5
53	moxi	23	1990.5.4	unmarried	153	44	student	bachelor	36.7	104/68	15	70	2
54	moxi	21	1991.3.14	unmarried	160	50	student	master	37	112/72	15	70	5
55	moxi	30	1983.10.16	unmarried	158	45	student	bachelor	36.8	120/68	15	73	5
56	moxi	21	1991.11.26	unmarried	160	55	student	bachelor	36.7	110/70	15	70	3
57	moxi	24	1989.2.12	unmarried	160	52	student	master	37	108/70	14	70	7
58	moxi	21	1991.6.25	unmarried	160	46	student	bachelor	36.5	104/64	18	80	6
59	moxi	22	1990.11.20	unmarried	163	55	student	bachelor	36	100/60	14	68	4
60	moxi	22	1992.3.5	unmarried	160	47	student	bachelor	36.7	108/70	20	82	5
61	moxi	21	1991.11.14	unmarried	166	48	student	bachelor	36.2	100/62	17	78	5
62	moxi	20	1993.3.13	unmarried	163	50	student	bachelor	36.4	108/70	16	80	1
63	moxi	21	1992.5.19	unmarried	163	50	student	bachelor	36.7	110/68	16	78	5
64	moxi	23	1989.9.26	unmarried	160	50	student	bachelor	36.6	106/64	15	69	6
65	moxi	20	1992.5.15	unmarried	158	56	student	bachelor	36.8	110/70	18	76	5
66	moxi	20	1992.5.16	unmarried	158	50	student	bachelor	36.5	112/69	18	75	8
67	moxi	24	1988.8.15	unmarried	158	42	student	master	36.7	106/78	20	80	6
68	moxi	25	1987.5.16	unmarried	161	60	student	master	36.7	108/70	18	76	7
69	moxi	25	1987.6.2	unmarried	160	54	student	master	36.9	102/78	20	76	7

## Sheet: primary-1st assessment
id	group	painful days	disbility days	symptom score	VAS
1	moxi	3	2	3	8.1
2	moxi	11	5	11	8.2
3	moxi	6	0	3	6.5
4	moxi	7	0	7	4.2
5	moxi	4	4	4	6.5
6	moxi	3	0	3	4.8
7	moxi	5	3	5	8
8	moxi	3	2	3	5.4
9	moxi	3	2	3	7.1
10	moxi	3	3	3	8
11	moxi	3	1	3	7.1
12	moxi	3	3	3	6.9
13	moxi	7	4	7	7
14	moxi	4	3	4	6.5
15	moxi	6	3	6	5.6
16	moxi	3	3	3	8
17	moxi	6	3	6	6
18	moxi	6	0	6	5.8
19	moxi	6	0	6	7.3
20	moxi	3	3	3	7.5
21	moxi	6	3	3	6.1
22	moxi	4	0	4	5.1
23	moxi	2	1	2	7.1
24	moxi	6	2	6	7.8
25	moxi	6	3	6	4.5
26	moxi	3	0	1.5	5.6
27	moxi	2	1	1	4.2
28	moxi	9	9	3	8.3
29	moxi	4	1	2	7.3
30	moxi	10	3	10	6.7
31	moxi	6	3	6	8
32	moxi	3	2	3	4.5
33	moxi	6	2	3	6
34	moxi	4	4	8	7.5
35	moxi	4.5	1.5	4.5	6.2
36	moxi	6	3	6	4.5
37	moxi	3	0	3	4.4
38	moxi	7	1.5	7	6.6
39	moxi	4	1	4	5
40	moxi	7	2	3	6.7
41	moxi	6	2	6	4.5
42	moxi	4	1	3	4.4
43	moxi	6	3	5	6.7
44	moxi	7	3	6	6.1
45	moxi	4	1.5	3	4
46	moxi	5	2	4	5.6
47	moxi	6	3	6	7.5
48	moxi	9	3	9	6
49	moxi	9	0	9	6.5
50	moxi	3	3	1.5	6.3
51	moxi	6	10	3	8.5
52	moxi	3	3	3	5.7
53	moxi	3	0	3	5.1
54	moxi	6	3	4	6.5
55	moxi	2	2	2	5.6
56	moxi	2	0	3	4.1
57	moxi	9	2	9	6.5
58	moxi	3	2	3	7.3
59	moxi	20	6	15	7.2
60	moxi	3	1	3	8.2
61	moxi	12	3	9	7.1
62	moxi	6	6	6	6
63	moxi	6	5	4	4.8
64	moxi	6	3	8	7.5
65	moxi	5	5	2	4.3
66	moxi	8	4	6	6.9
67	moxi	5	5	7	7
68	moxi	7	2	6	7.1
69	moxi	9	7	5	7.8

## Sheet: 2nd assessment
id	group	painful days	disbility days	symptom score	VAS
1	moxi	1	1	1	6.6
2	moxi	2	0	3	7.2
3	moxi	1	0	3	6.2
4	moxi	1	2	2	4
5	moxi	2	1	0.5	6.6
6	moxi	1	0	1	3.2
7	moxi	1	1	3	6.8
8	moxi	0	0	0	2.9
9	moxi	1	0	1	5.7
10	moxi	2	0.5	2	7.8
11	moxi	1	0	1	6.9
12	moxi	1	0.5	1	5.7
13	moxi	2	1	1	6.5
14	moxi	1	1	1	4.8
15	moxi	1	1	1	4.5
16	moxi	1	1	1	7.5
17	moxi	1	0.5	1	5.4
18	moxi	2	1	2	5.2
19	moxi	1	1	1	5.5
20	moxi	2	1	2	6.7
21	moxi	2	0.5	1	5.5
22	moxi	2	0	1.5	3.7
23	moxi	0.5	0.3	0.5	5.4
24	moxi	2	0.5	2	6.3
25	moxi	2	1	2	4.2
26	moxi	2	0	2	5.2
27	moxi	1	1	1	6.4
28	moxi	3	0	3	3.4
29	moxi	1	0	0	6.1
30	moxi	3	0	3	3.5
31	moxi	3	2	3	7.2
32	moxi	1	0	1	4.2
33	moxi	2	1	3	4.4
34	moxi	1	1	0	5.2
35	moxi	1.5	1	1.5	5.2
36	moxi	2	0.5	2	4.3
37	moxi	1	0	1	4.3
38	moxi	2	0.5	2	6.1
39	moxi	1	0.5	1	4.4
40	moxi	2	0.5	2	6.3
41	moxi	2	0.5	2	4.1
42	moxi	1	0	1	4
43	moxi	3	0.5	3	6
44	moxi	2	0	2	5.3
45	moxi	1	0	1	3.6
46	moxi	2	0.5	2	5.4
47	moxi	2	1	2	6.4
48	moxi	1	0	1	6.4
49	moxi	3	0	3	5.4
50	moxi	1	1	1	7.4
51	moxi	3	4	2	5.5
52	moxi	1	0.5	1	5.3
53	moxi	1	0	2	3.7
54	moxi	2	1	3	6.4
55	moxi	1	1	2	3.6
56	moxi	2	0	3	3.4
57	moxi	3	1	1	10
58	moxi	2	1	2	4.5
59	moxi	2	1	3	7
60	moxi	1	1	1	7.1
61	moxi	4	1	3	5.3
62	moxi	2	2	2	4.4
63	moxi	2	1	1	4.3
64	moxi	2	0.5	3	6.6
65	moxi	1	0	1	4.1
66	moxi	2	1	2	6.4
67	moxi	2	1	2	4.1
68	moxi	2	1	2	5.3
69	moxi	3	2	1	5.5

## Sheet: 3rd assessment
id	group	painful days	disbility days	symptom score	VAS
1	moxi	1	1	1	4.5
2	moxi	1	0	1	5.2
3	moxi	2	0	3	4.6
4	moxi	1	0	2	4.8
5	moxi	1	0.5	1	5.4
6	moxi	1	0	1	2.6
7	moxi	1	1	2	4.5
8	moxi	0	0	0	1.5
9	moxi	2	1	2	3.6
10	moxi	1	1	1	5.7
11	moxi	1	0	1	5.5
12	moxi	1	0	1	4.9
13	moxi	2	1	1	6.4
14	moxi	1	0	1	3.4
15	moxi	1	1	1	4.6
16	moxi	1	1	1	5.6
17	moxi	1	0	1	4.6
18	moxi	1	0	1	3.6
19	moxi	1	0	1	4.1
20	moxi	2	0	2	4.7
21	moxi	1	0	1	2.5
22	moxi	1	0	1	1.9
23	moxi	1	0	1	4.5
24	moxi	1	0.5	1	5.2
25	moxi	1	1	2	3.4
26	moxi	1	0	1	4
27	moxi	1	0	1	4.3
28	moxi	3	0	3	3
29	moxi	1	0	1	5.2
30	moxi	1	0	1	2.7
31	moxi	2	1	2	6.4
32	moxi	2	0	2	3.6
33	moxi	2	1	3	3.4
34	moxi	1	1	1	4.6
35	moxi	1	0	1	4.7
36	moxi	1	0	1	3.8
37	moxi	1	0	1	3.7
38	moxi	2	0	2	4.6
39	moxi	0.5	0	0.5	3.5
40	moxi	1	1	1	5.3
41	moxi	1	0	1	3.6
42	moxi	0.5	0	0.5	3.4
43	moxi	1	0.5	1	4.9
44	moxi	1	0	1	4.3
45	moxi	0.5	0	0.5	2.4
46	moxi	1	0	1	4.2
47	moxi	2	1	2	5.2
48	moxi	1	0	1	4.5
49	moxi	2	0	2	4
50	moxi	1	1	1	5.6
51	moxi	3	3	2	5
52	moxi	1	0	1	3.5
53	moxi	2	1	2	3
54	moxi	2	1	3	4.8
55	moxi	1	1	1	3
56	moxi	2	0	3	2.6
57	moxi	2	0	3	7.6
58	moxi	1	0	1	3.5
59	moxi	2	1	3	5.6
60	moxi	1	0	1	6
61	moxi	3	0	3	4.2
62	moxi	2	0	2	3.7
63	moxi	2	0	1	2.7
64	moxi	1	0.5	2	4.8
65	moxi	1	0	1	2.8
66	moxi	2	0	2	4.1
67	moxi	2	1	2	3.2
68	moxi	2	1	2	3.8
69	moxi	3	2	1	4.5

## Sheet: 4th assessment
id	group	painful days	disbility days	symptom score	VAS
1	moxi	1	0	1	2.3
2	moxi	1	0	1	3.2
3	moxi	1	0	3	2.3
4	moxi	1	0	2	2.7
5	moxi	1	0	1	3.2
6	moxi	1	0	1	1
7	moxi	1	0	1	1.9
8	moxi	0	0	0	0
9	moxi	1	0	1	1.8
10	moxi	1	0	1	4
11	moxi	1	0	1	3.7
12	moxi	1	0	1	2.6
13	moxi	1	0	1	3
14	moxi	0.5	0	0.5	1.6
15	moxi	1	0	1	2.5
16	moxi	1	0	1	4
17	moxi	1	0	1	1.5
18	moxi	1	0	1	1.2
19	moxi	0.5	0	1	2
20	moxi	1	0	1	3
21	moxi	0.5	0	0.3	2
22	moxi	0	0	0	0
23	moxi	0.5	0	0.5	1.5
24	moxi	1	0	1	2.5
25	moxi	0.5	0	0.1	1.8
26	moxi	1	0	1	2.5
27	moxi	1	0	1	2.7
28	moxi	2	0	2	1.7
29	moxi	1	0	1	2.9
30	moxi	1	0	1	0.7
31	moxi	1	0	1	3.3
32	moxi	1	0	1	1.5
33	moxi	2	0	2	1.6
34	moxi	2	0	2	2.3
35	moxi	1	0	0	2.6
36	moxi	0.5	0	0.5	1.5
37	moxi	0.5	0	0.5	1.5
38	moxi	1	0	1	2
39	moxi	0.5	0	0.5	0.9
40	moxi	1	0	1	4.2
41	moxi	0.5	0	0.5	2
42	moxi	0.5	0	0.5	2.1
43	moxi	0.5	0	0.5	3.1
44	moxi	0.5	0	0.5	2.4
45	moxi	0	0	0	0
46	moxi	0.5	0	0.5	2
47	moxi	1	0	1	3.8
48	moxi	1	0	1	2.9
49	moxi	1	0	1	2.1
50	moxi	1	0	1	3.4
51	moxi	2	0	2	2.7
52	moxi	0.5	0	0.5	1.9
53	moxi	2	0	2	1.6
54	moxi	3	0	3	2.4
55	moxi	0.5	0	0.5	1.6
56	moxi	2	0	3	1.4
57	moxi	2	0	3	5.3
58	moxi	1	0	1	1.7
59	moxi	2	0	3	3.1
60	moxi	1	0	1	4.2
61	moxi	4	0	3	2.7
62	moxi	2	0	2	2.2
63	moxi	2	0	1	1.3
64	moxi	1	0	1	3.2
65	moxi	1	0	1	1.7
66	moxi	1	0	1	2.2
67	moxi	2	0	2	1.9
68	moxi	2	0	2	1.6
69	moxi	3	0	1	2.1

## Sheet: 5th assessment
id	group	painful days	disbility days	symptom score	VAS
1	moxi	0.5	0	0.5	2.7
2	moxi	1	0	1	4.5
3	moxi	1	0	1	2
4	moxi	1	0	1	3
5	moxi	1	0	1	3.7
6	moxi	0	0	0	0.8
7	moxi	0.5	0	0.5	1.8
8	moxi	0	0	0	1
9	moxi	1	0	1	2.5
10	moxi	1	0	1	3.8
11	moxi	1	0	1	4
12	moxi	1	0	1	2.9
13	moxi	1	0	1	2.8
14	moxi	0.5	0	0.5	0.8
15	moxi	1	0	1	2.1
16	moxi	1	0	1	4.1
17	moxi	1	0	1	2.7
18	moxi	1	0	1	2
19	moxi	0	0	0	1.3
20	moxi	1	0	1	3.9
21	moxi	1	0	0.3	2.2
22	moxi	0	0	0	0
23	moxi	1	0	0.5	1
24	moxi	1	0	1	3.5
25	moxi	1	0	0.1	1.9
26	moxi	1	0	1	2.1
27	moxi	1	0	1	1.9
28	moxi	1	0	1	2.9
29	moxi	1	0	1	2.4
30	moxi	0	0	0	0
31	moxi	1	0	1	4.5
32	moxi	0.5	0	0.5	0.5
33	moxi	1	0	1	2.3
34	moxi	1	0	1	2
35	moxi	1	0	0	2.4
36	moxi	0.5	0	0.5	0.7
37	moxi	1	0	1	2.7
38	moxi	1	0	1	2.6
39	moxi	0.5	0	0.5	0.3
40	moxi	1	0	1	4.8
41	moxi	1	0	1	2.4
42	moxi	0.5	0	0.5	1.8
43	moxi	1	0	1	3.4
44	moxi	0.5	0	0.5	2.8
45	moxi	0	0	0	0
46	moxi	1	0	1	3.1
47	moxi	2	0	2	5
48	moxi	1	0	1	3.2
49	moxi	1	0	1	2.4
50	moxi	1	0	1	3.1
51	moxi	1	0	1	2.1
52	moxi	1	0	1	3.3
53	moxi	2	0	2	3.4
54	moxi	1	0	1	2.2
55	moxi	0	0	0	0.8
56	moxi	1	0	1	2.6
57	moxi	1	0	1	6.2
58	moxi	1	0	1	2.1
59	moxi	1	0	1	3.2
60	moxi				2.8
61	moxi	1	0	1	1.8
62	moxi	1	0	1	2.7
63	moxi	1	0	1	1.5
64	moxi	1	0	1	2.2
65	moxi	1	0	1	3
66	moxi	1	0	1	2.1
67	moxi	1	0	1	2.7
68	moxi	0	0	0	0.9
69	moxi	1	0	1	1.7

## Sheet: 6th assessment
id	group	painful days	disbility days	symptom score	VAS
1	moxi	1	0	1	2.6
2	moxi	1	0	1	4.3
3	moxi	1	0	1	2.2
4	moxi	1	0	1	2.8
5	moxi	1	0	1	2.9
6	moxi	1	0	1	1.6
7	moxi	1	0	1	2.2
8	moxi	1	0	1	1.2
9	moxi	1	0	1	3
10	moxi	1	0	1	3.2
11	moxi	1	0	1	3.2
12	moxi	1	0	1	3.4
13	moxi	1	0	1	3.6
14	moxi	0.5	0	0.5	0.5
15	moxi	1	0	1	2.5
16	moxi	1			4.6
17	moxi	1	0	1	3.6
18	moxi	1	0	1	2.4
19	moxi	1	0	1	1.8
20	moxi	1	0	1	4.3
21	moxi	1	0	0.2	4
22	moxi	0.5	0	0.5	0.8
23	moxi	1	0	0.3	1.5
24	moxi	1	0	1	3.1
25	moxi	1	0	0.1	2
26	moxi	1	0	0	2.1
27	moxi	1	0	1	2.5
28	moxi	1	0	1	4.3
29	moxi	1	0	1	4
30	moxi	0	0	0	0
31	moxi	1	0	2	4.8
32	moxi	1	0	1	1.5
33	moxi	1	0	1	2
34	moxi	1	0	1	3.2
35	moxi	1	0	0	2
36	moxi	0	0	0	0
37	moxi	1	0	1	2
38	moxi	1	0	1	3
39	moxi	0.5	0	0.5	1.2
40	moxi	1	0	1	4
41	moxi	1	0	1	3.6
42	moxi	0.5	0	0.5	2
43	moxi	0.5	0	0.5	2.8
44	moxi	0.5	0	0.5	3
45	moxi	0	0	0	0
46	moxi	0.5	0	0.5	2.7
47	moxi	2	0	2	5.6
48	moxi	1	0	1	2
49	moxi	1	0	1	2.3
50	moxi	1	0	1	1.8
51	moxi	1	0	1	2.6
52	moxi	1	0	1	4.6
53	moxi	1	0	1	2.1
54	moxi	1	0	1	1.7
55	moxi	1	0	1	1.3
56	moxi	1	0	1	3.2
57	moxi	1	0	1	5.7
58	moxi	1	0	1	2.5
59	moxi	1	0	1	3.8
60	moxi	1			2.2
61	moxi	1	0	1	1.3
62	moxi	1	0	1	1.3
63	moxi	1	0	1	1.2
64	moxi	1	0	1	1
65	moxi	1	0	1	2.1
66	moxi	1	0	1	3
67	moxi	1	0	1	2.8
68	moxi	1	0	1	3
69	moxi	1	0	1	1

## Sheet: 7th assessment
id	group	painful days	disbility days	symptom score	VAS
1	moxi	1	0	1	2.9
2	moxi	1	0	1	3.4
3	moxi	1	0	1	1.8
4	moxi	1	0	1	3.3
5	moxi	1	0	1	4.5
6	moxi	1	0	1	2.1
7	moxi	0.5	0	0.5	0.2
8	moxi	1	0	1	1.8
9	moxi	1	0	1	3.3
10	moxi	2	0	2	4
11	moxi	1	0	1	2.8
12	moxi	2	0	2	5
13	moxi	1	0	1	2.5
14	moxi	1	0	1	1.2
15	moxi	1	0	1	3.7
16	moxi	1	0	1	3.9
17	moxi	2	0	2	4.7
18	moxi	1	0	1	2.2
19	moxi	1	0	1	1.5
20	moxi	1	0	1	3.8
21	moxi	1	0	0.2	3
22	moxi	0.5	0	0	0.5
23	moxi	1	0	0.1	3
24	moxi	1	0	1	2.7
25	moxi	1	0	0.1	2.3
26	moxi	1	0	1	3.1
27	moxi	1	0	1	1.8
28	moxi	1	0	1	3.8
29	moxi	2	0	2	4.3
30	moxi	1	0	0	0.5
31	moxi	1	0	1	3.8
32	moxi	1	0	1	2.8
33	moxi	1	0	1	1.3
34	moxi	1	0	1	3.6
35	moxi	1	0	0	2.4
36	moxi	0.5	0	0	0.3
37	moxi	1	0	1	2.2
38	moxi	1	0	1	3.6
39	moxi	1	0	1	3.2
40	moxi	1	0	1	4.2
41	moxi	2	0	2	4.6
42	moxi	0.5	0	0.5	2.2
43	moxi	1	0	1	3.4
44	moxi	1	0	1	3.1
45	moxi	0	0	0	0
46	moxi	1	0	1	3.6
47	moxi	2	0	2	5.2
48	moxi	1	0	1	2.5
49	moxi	1	0	1	2.8
50	moxi	1	0	1	2.7
51	moxi	1	0	1	4
52	moxi	1	0	1	5.3
53	moxi	1	0	1	2.8
54	moxi	2	0	2	3.2
55	moxi	1	0	1	2.4
56	moxi	1	0	1	2.6
57	moxi	1	0	1	6
58	moxi	1	0	1	3.5
59	moxi	1	0	1	3
60	moxi	1	0	1	4
61	moxi	1	0	1	1.5
62	moxi	1	0	1	2.1
63	moxi	1	0	1	0.5
64	moxi	1	0	1	1.8
65	moxi	1	0	1	2.1
66	moxi	1	0	1	2.7
67	moxi	1	0	1	2.3
68	moxi	1	0	1	2.5
69	moxi	1	0	1	2.6

## Sheet: CMSS-1st  assessment-time
id	group	pain in lower abdomen	nausea	vomitting	poor appetite	headache	lumbago	leg pain	fatigue	vertigo	diarrhea	poor complexion	stomachache	red face	insomnia	general pain	epression	bad temper	suspicious
1	moxi	2	0	0	1	0	3	0	2	0	1	1	0	0	0	0	1	1	0
2	moxi	4	0	0	0	2	2	0	2	0	1	0	0	1	0	0	2	2	2
3	moxi	4	0	0	4	0	4	0	4	0	1	4	0	0	0	0	0	4	4
4	moxi	4	0	0	0	2	0	0	4	0	0	4	0	0	0	0	0	4	0
5	moxi	4	3	0	4	0	2	2	4	4	0	4	0	0	4	0	0	4	4
6	moxi	4	0	0	0	0	4	0	0	4	0	0	0	0	4	0	0	0	0
7	moxi	4	0	1	0	0	3	1	2	0	0	1	0	0	3	0	0	0	0
8	moxi	2	1	1	2	0	0	0	3	2	1	3	0	0	0	0	3	3	0
9	moxi	3	0	0	0	0	0	0	2	0	1	2	0	0	0	0	0	2	1
10	moxi	3	0	0	3	2	0	0	3	2	0	2	0	0	1	0	1	1	0
11	moxi	3	0	0	0	0	0	0	3	1	1	1	0	0	0	0	3	3	2
12	moxi	4	1	4	4	0	4	0	4	0	4	4	0	0	0	0	0	4	4
13	moxi	4	2	1	3	0	0	2	4	1	1	4	0	0	2	0	3	3	2
14	moxi	4	0	0	3	0	2	0	4	2	0	4	0	0	4	0	0	4	3
15	moxi	3	1	0	1	0	4	2	4	2	1	4	1	0	2	0	0	1	0
16	moxi	2	1	1	3	0	3	2	2	0	1	2	0	0	2	2	1	0	0
17	moxi	3	1	0	3	0	2	4	0	2	3	0	0	0	1	0	0	4	0
18	moxi	3	2	0	3	0	4	1	1	1	0	1	2	0	1	1	1	1	1
19	moxi	4	4	4	0	0	0	0	0	0	4	3	0	0	0	0	0	0	0
20	moxi	3	0	0	1	1	2	2	3	3	3	3	3	0	0	0	4	4	4
21	moxi	3	2	0	1	0	2	0	2	0	0	1	0	0	1	0	1	1	1
22	moxi	4	0	0	0	0	0	0	4	0	1	0	0	0	0	0	0	1	0
23	moxi	3	2	2	0	0	3	0	4	3	4	1	0	0	0	0	0	3	0
24	moxi	4	0	0	4	0	4	2	4	0	2	2	0	0	2	0	0	4	0
25	moxi	2	0	0	0	0	3	0	1	0	1	0	0	0	0	1	0	0	0
26	moxi	4	0	0	3	0	4	0	2	0	1	0	0	0	0	0	0	0	0
27	moxi	2	0	0	1	1	2	0	2	0	2	1	0	0	0	0	0	0	0
28	moxi	4	1	1	1	0	2	3	2	0	2	3	0	0	0	0	0	3	3
29	moxi	4	0	0	0	0	0	0	0	0	0	0	0	0	2	0	0	4	1
30	moxi	3	0	0	3	0	3	0	4	0	2	2	0	0	0	1	0	0	0
31	moxi	4	0	0	3	0	0	0	3	2	3	3	0	0	0	2	0	3	3
32	moxi	2	0	0	0	0	0	0	0	0	1	0	1	0	0	0	0	0	0
33	moxi	3	0	0	0	0	0	1	0	1	3	0	3	0	1	1	0	0	0
34	moxi	3	2	1	3	4	4	0	4	1	2	3	0	0	0	0	0	0	3
35	moxi	3	0	0	1	0	0	0	2	0	2	1	0	0	1	1	0	0	0
36	moxi	3	0	0	0	0	0	2	2	0	1	0	0	0	2	1	1	0	0
37	moxi	2	0	0	0	0	0	0	2	1	0	0	0	0	2	1	0	0	0
38	moxi	3	0	0	0	0	2	0	2	0	1	1	0	0	2	1	0	0	0
39	moxi	3	0	0	0	1	2	0	2	0	1	2	0	1	2	0	0	0	0
40	moxi	2	0	0	2	0	0	0	2	0	2	1	0	0	3	2	1	0	0
41	moxi	2	0	0	0	2	0	0	2	1	1	0	0	0	3	2	0	0	0
42	moxi	2	0	0	0	2	2	0	0	2	0	1	0	0	2	1	0	0	0
43	moxi	4	2	1	3	1	0	0	3	1	1	2	0	0	2	1	1	1	0
44	moxi	3	1	2	0	2	1	0	2	1	2	1	1	0	2	1	1	0	1
45	moxi	2	0	0	0	2	2	0	2	1	1	0	0	0	2	0	1	0	0
46	moxi	3	1	0	0	0	2	1	3	2	1	2	0	0	2	1	2	3	2
47	moxi	4	1	0	3	0	3	0	4	3	3	4	3	0	3	0	4	0	0
48	moxi	4	4	4	4	0	0	0	4	0	4	4	0	0	0	0	0	4	0
49	moxi	4	0	0	0	2	4	0	4	4	1	4	4	0	0	0	0	0	0
50	moxi	3	3	1	4	0	4	0	4	0	3	4	0	0	3	0	0	4	0
51	moxi	4	4	4	4	0	3	0	4	0	4	4	0	0	0	0	4	4	4
52	moxi	3	1	1	0	0	0	0	3	0	4	0	0	0	0	0	0	4	4
53	moxi	3	0	0	0	0	3	0	4	3	0	3	0	0	0	0	0	4	3
54	moxi	4	3	0	2	0	4	0	4	4	4	4	0	0	4	4	4	4	4
55	moxi	3	0	0	2	0	1	0	3	2	2	1	0	0	0	0	1	1	1
56	moxi	2	0	0	2	0	0	0	0	0	2	1	0	0	0	0	1	2	0
57	moxi	4	4	1	4	0	4	4	4	4	4	4	0	0	0	0	4	0	4
58	moxi	3	0	0	3	0	0	0	4	1	4	4	0	4	0	0	4	4	4
59	moxi	4	2	2	3	3	2	2	3	2	1	3	3	2	3	3	3	3	3
60	moxi	3	0	0	0	0	3	0	0	0	0	0	0	0	0	0	0	0	0
61	moxi	4	0	1	4	3	4	4	4	3	0	2	0	0	4	0	0	4	4
62	moxi	2	0	0	0	0	0	0	0	0	2	0	0	0	0	0	0	0	0
63	moxi	4	0	0	4	0	0	0	0	0	3	0	0	0	0	0	0	4	4
64	moxi	4	0	0	1	0	4	1	2	1	1	1	0	0	2	2	2	3	3
65	moxi	2	0	0	1	0	0	4	0	0	0	0	0	0	0	0	0	1	0
66	moxi	4	4	0	4	0	0	0	4	0	4	4	0	0	0	0	4	4	4
67	moxi	3	0	0	0	0	4	0	0	0	0	4	0	0	0	0	0	0	0
68	moxi	4	0	0	0	0	4	0	0	0	0	4	0	0	0	0	0	0	0
69	moxi	4	0	0	2	1	4	0	4	1	0	2	1	0	2	0	2	2	2

## Sheet: CMSS-1st  assessment-intensity
id	group	pain in lower abdomen	nausea	vomitting	poor appetite	headache	lumbago	leg pain	fatigue	vertigo	diarrhea	poor complexion	stomachache	red face	insomnia	general pain	epression	bad temper	suspicious
1	moxi	4	0	0	1	0	4	0	1	0	1	1	0	0	0	0	1	1	0
2	moxi	4	0	0	0	2	2	0	1	0	1	0	0	1	0	0	2	2	2
3	moxi	3	0	0	2	0	2	0	1	0	1	2	0	0	0	0	0	2	3
4	moxi	2	0	0	0	1	0	0	3	0	0	2	0	0	0	0	0	3	0
5	moxi	3	1	0	3	0	2	2	3	2	0	3	0	0	2	0	0	1	2
6	moxi	2	0	0	0	0	2	0	0	4	0	0	0	0	1	0	0	0	0
7	moxi	4	0	2	0	0	2	1	2	0	0	1	0	0	2	0	0	0	0
8	moxi	3	3	2	2	0	0	0	3	1	3	1	0	0	0	0	2	2	0
9	moxi	3	0	0	0	0	0	0	3	0	1	2	0	0	0	0	0	1	1
10	moxi	4	0	0	2	1	0	0	2	1	0	2	0	0	2	0	1	2	0
11	moxi	3	0	0	0	0	0	0	2	1	1	1	0	0	0	0	2	2	2
12	moxi	3	2	3	3	0	2	0	3	0	3	2	0	0	0	0	0	2	3
13	moxi	3	2	1	2	0	0	1	2	1	2	1	0	0	3	0	2	2	1
14	moxi	3	0	0	2	0	2	0	3	1	0	3	0	0	2	0	0	2	2
15	moxi	2	2	0	2	0	3	2	3	2	1	2	1	0	1	0	0	1	0
16	moxi	4	1	2	3	0	1	2	3	0	2	3	0	0	3	4	1	0	0
17	moxi	3	1	0	2	0	1	2	0	1	2	0	0	0	1	0	0	3	0
18	moxi	3	2	0	1	0	3	1	1	1	0	1	1	0	1	1	1	1	1
19	moxi	4	2	2	0	0	0	0	0	0	2	2	0	0	0	0	0	0	0
20	moxi	4	0	0	1	1	2	3	3	2	2	2	2	0	0	0	3	2	2
21	moxi	3	2	0	1	0	2	0	1	0	0	1	0	0	1	0	1	1	1
22	moxi	2	0	0	0	0	0	0	2	0	2	0	0	0	0	0	0	2	0
23	moxi	3	1	1	0	0	1	0	1	1	1	1	0	0	0	0	0	1	0
24	moxi	4	0	0	2	0	2	2	2	0	2	2	0	0	2	0	0	1	0
25	moxi	2	0	0	0	0	3	0	1	0	2	0	0	0	0	1	0	0	0
26	moxi	2	0	0	3	0	1	0	1	0	2	0	0	0	0	0	0	0	0
27	moxi	2	0	0	1	2	2	0	1	0	2	1	0	0	0	0	0	0	0
28	moxi	4	1	1	1	0	3	3	1	0	2	1	0	0	0	0	0	3	3
29	moxi	3	0	0	0	0	0	0	0	0	0	0	0	0	3	0	0	1	1
30	moxi	3	0	0	3	0	1	0	1	0	3	3	0	0	0	2	0	0	0
31	moxi	4	0	0	2	0	0	0	2	2	2	3	0	0	0	2	0	2	3
32	moxi	2	0	0	0	0	0	0	0	0	1	0	1	0	0	0	0	0	0
33	moxi	3	0	0	0	0	0	1	0	1	2	0	1	0	1	1	0	0	0
34	moxi	4	2	2	1	3	2	0	3	1	1	3	0	0	0	0	0	0	3
35	moxi	3	0	0	1	0	0	0	2	0	2	1	0	0	1	1	0	0	0
36	moxi	2	0	0	0	0	0	2	1	0	1	0	0	0	2	1	1	0	0
37	moxi	2	0	0	0	0	0	0	2	1	0	0	0	0	2	1	0	0	0
38	moxi	3	0	0	0	0	2	0	2	0	1	1	0	0	2	1	0	0	0
39	moxi	2	0	0	0	1	2	0	1	0	1	1	0	1	1	0	0	0	0
40	moxi	3	0	0	1	0	0	0	2	0	1	1	0	0	2	1	1	0	0
41	moxi	2	0	0	0	1	0	0	2	1	1	0	0	0	2	1	0	0	0
42	moxi	2	0	0	0	1	1	0	0	1	0	1	0	0	1	1	0	0	0
43	moxi	3	1	1	2	1	0	0	2	1	1	1	0	0	1	1	1	1	0
44	moxi	2	1	1	0	1	1	0	2	1	1	1	1	0	2	1	1	0	1
45	moxi	2	0	0	0	2	1	0	2	1	1	0	0	0	1	0	1	0	0
46	moxi	2	1	0	0	0	1	1	2	1	1	1	0	0	1	1	1	2	1
47	moxi	4	1	0	1	0	3	0	4	3	1	1	1	0	4	0	4	0	0
48	moxi	3	3	3	2	0	0	0	3	0	3	1	0	0	0	0	0	1	0
49	moxi	3	0	0	0	2	3	0	3	3	1	2	2	0	0	0	0	0	0
50	moxi	3	3	2	4	0	2	0	3	0	2	2	0	0	3	0	0	2	0
51	moxi	4	4	4	4	0	2	0	4	0	1	2	0	0	0	0	2	2	2
52	moxi	3	2	2	0	0	0	0	2	0	2	0	0	0	0	0	0	1	1
53	moxi	2	0	0	0	0	1	0	3	1	0	1	0	0	0	0	0	1	1
54	moxi	3	3	0	3	0	4	0	3	2	2	2	0	0	3	1	3	3	2
55	moxi	3	0	0	1	0	1	0	2	1	1	1	0	0	0	0	1	1	1
56	moxi	2	0	0	1	0	0	0	0	0	3	0	0	0	0	0	1	3	0
57	moxi	4	3	1	1	0	2	2	2	2	2	2	0	0	0	0	3	0	3
58	moxi	3	0	0	1	0	0	0	3	1	1	0	0	0	0	0	0	0	0
59	moxi	3	2	3	2	2	2	2	3	2	2	2	3	2	3	3	2	3	3
60	moxi	4	0	0	0	0	3	0	0	0	0	0	0	0	0	0	0	0	0
61	moxi	3	0	1	1	3	4	4	3	3	0	2	0	0	3	0	0	3	3
62	moxi	2	0	0	0	0	0	0	0	0	2	0	0	0	0	0	0	0	0
63	moxi	3	0	0	2	0	0	0	0	0	2	0	0	0	0	0	0	3	3
64	moxi	3	0	0	1	0	3	1	2	1	1	1	0	0	2	2	2	2	2
65	moxi	2	0	0	1	0	0	3	0	0	0	0	0	0	0	0	0	1	0
66	moxi	4	2	0	2	0	0	0	3	0	1	2	0	0	0	0	1	1	1
67	moxi	3	0	0	0	0	2	0	0	0	0	2	0	0	0	0	0	0	0
68	moxi	3	0	0	0	0	2	0	0	0	0	2	0	0	0	0	0	0	0
69	moxi	3	0	0	2	0	3	0	4	1	0	2	1	0	2	0	2	2	2

[truncated: 12 more sheets: 2nd  assessment-time, 2nd assessment-intensity, 3rd  assessment-time, 3rd  assessment-intensity, 4th  assessment-time, 4th  assessment-intensity, 5th assessment-time, 5th assessment-intensity, 6th assessment-time, 6th assessment-intensity, 7th assessment-time, 7th assessment-intensity]
