# Supplementary material for: Moxibustion for pain relief in patients with primary dysmenorrhea: A randomized controlled trial
Source: PLoS One. 2017 Feb 7;12(2):e0170952. doi: 10.1371/journal.pone.0170952 (PMC5295763; doi:10.1371/journal.pone.0170952)
Supplement: S2 Data — (XLS) [file pone.0170952.s002.xls]

## Sheet: basic info
id	group	age	birth date	marriage condition	height	weight	occupation	education	body temprature	bp	breath	heart rate	disease history
1	ctr	23	1989.9.14	unmarried	156	55	manager	bachelor	36.2	110/76	15	70	9
2	ctr	24	1988.4.26	unmarried	160	69	accountant	bachelor	36	110/80	14	72	10
3	ctr	27	1986.6.8	unmarried	160	50	geographist	master	36.2	100/78	16	79	7
4	ctr	27	1985.11.2	unmarried	160	49	teacher	master	36.4	118/78	19	83	11
5	ctr	20	1992.7.9	unmarried	163	55	student	bachelor	36.7	100/65	20	78	6
6	ctr	20	1992.7.26	unmarried	160	50	student	bachelor	36	95/65	17	71	6
7	ctr	20	1992.12.29	unmarried	164	62	student	bachelor	36.2	98/63	15	79	7
8	ctr	22	1990.9.30	unmarried	165	68	student	bachelor	36.5	100/65	14	85	8
9	ctr	23	1990.3.23	unmarried	158	46.5	student	bachelor	36	105/70	18	73	5
10	ctr	22	1990.8.15	unmarried	162	55	student	bachelor	36.2	112/72	17	69	11
11	ctr	23	1989.12.5	unmarried	155	45	student	bachelor	36.2	125/80	20	75	4
12	ctr	22	1990.10.11	unmarried	154	50	student	bachelor	36	100/70	15	77	6
13	ctr	22	1991.12.9	unmarried	164	54	student	bachelor	36.1	120/80	14	80	2
14	ctr	20	1993.4.26	unmarried	165	49	student	bachelor	36	110/75	19	84	7
15	ctr	22	1990.9.17	unmarried	163	55	student	bachelor	36	105/75	18	76	8
16	ctr	22	1990.12.6	unmarried	155	45	student	bachelor	36.2	98/65	13	78	6
17	ctr	20	1992.4.27	unmarried	155	44	student	bachelor	36.2	95/65	15	82	3
18	ctr	20	1992.5.9	unmarried	158	53	student	bachelor	36	115/80	16	83	5
19	ctr	21	1991.10.22	unmarried	166	50	student	bachelor	36.4	100/72	16	79	9
20	ctr	23	1989.7.18	unmarried	163	50	student	bachelor	36.3	105/75	19	74	6
21	ctr	23	1989.6.12	unmarried	156	55	student	bachelor	36.2	115/85	16	82	8
22	ctr	30	1982.6.15	unmarried	163	48	student	doctor	37	98/62	15	78	9
23	ctr	22	1990.8.29	unmarried	160	60	student	bachelor	36	100/65	12	76	10
24	ctr	22	1990.5.29	unmarried	159	45	student	bachelor	36.5	102/70	19	72	5
25	ctr	21	1991.12.5	unmarried	163	43	student	bachelor	36.4	110/75	14	80	5
26	ctr	22	1990.5.14	unmarried	155	46	student	bachelor	36.3	96/62	14	79	6
27	ctr	22	1991.1.28	unmarried	158	55	student	bachelor	36	116/72	13	80	5
28	ctr	29	1983.8.11	married	158	55	worker	bachelor	36.3	123/80	16	74	15
29	ctr	29	1984.2.14	unmarried	159	53	student	master	36.2	106/78	17	81	6
30	ctr	21	1992.04.25	unmarried	156	52	student	bachelor	36.5	108/74	18	72	3
31	ctr	22	1991.11.20	unmarried	158	50	student	bachelor	36.3	110/75	20	70	2
32	ctr	24	1989.11.17	unmarried	160	50	student	bachelor	36.2	110/78	18	85	4
33	ctr	21	1991.03.02	unmarried	150	43	student	bachelor	36.2	110/60	18	74	6
34	ctr	20	1992.04.26	unmarried	162	50	student	bachelor	36.3	105/70	19	73	4
35	ctr	19	1993.07.25	unmarried	157	50	student	bachelor	36.4	100/68	20	72	6
36	ctr	23	1989.10.19	unmarried	162	49	student	bachelor	36.4	110/74	20	69	7
37	ctr	23	1990.04.15	unmarried	158	54	student	bachelor	36.2	108/70	20	68	5
38	ctr	24	1987.11.09	unmarried	157	41	student	master	37	110/75	20	75	5
39	ctr	34	1978.11.07	married	158	60	teacher	master	36.5	110/70	20	80	20
40	ctr	22	1990.12.2	unmarried	160	48	student	bachelor	36.1	95/68	15	74	8
41	ctr	21	1992.05.15	unmarried	160	50	student	bachelor	36.2	112/73	20	69	3
42	ctr	26	1986.04.23	unmarried	154	43	student	master	36.4	102/67	19	75	4
43	ctr	25	1987.06.17	unmarried	157	49	student	master	36.3	105/67	20	73	2
44	ctr	21	1992.12.07	unmarried	162	50	student	bachelor	36.5	112/72	20	63	6
45	ctr	22	1991.11.01	unmarried	152	47	student	bachelor	36.3	105/70	19	64	4
46	ctr	21	1992.09.12	unmarried	158	42	student	bachelor	36.3	110/68	20	70	5
47	ctr	22	1991.05.21	unmarried	160	48	student	bachelor	36.5	108/70	19	68	3
48	ctr	21	1992.04.18	unmarried	164	56	student	bachelor	36.4	110/72	20	70	4
49	ctr	22	1991.11.17	unmarried	152	50	student	bachelor	36.3	104/72	18	70	5
50	ctr	26	1986.06.28	unmarried	162	50	student	master	36.2	110/65	19	68	4
51	ctr	25	1987.9.2	unmarried	157	51	student	master	36.6	108/60	21	97	8
52	ctr	25	1986.5.10	unmarried	167	51	student	master	36.9	112/76	18	76	9
53	ctr	25	1987.6.3	unmarried	165	49	student	master	36.7	110/74	20	76	7
54	ctr	25	1986.9.18	unmarried	155	48	student	master	36.4	112/70	16	76	5
55	ctr	25	1988.3.22	unmarried	156	50	student	master	36.9	106/68	20	76	4
56	ctr	25	1988.5.22	unmarried	163	45	student	master	36.3	100/64	15	70	12
57	ctr	25	1987.10.15	unmarried	168	58	student	master	36.5	112/88	20	78	4
58	ctr	23	1990.7.4	unmarried	158	49	student	master	36.8	108/70	14	68	2
59	ctr	23	1989.7.13	unmarried	163	50	student	bachelor	36.8	110/92	17	74	6
60	ctr	20	1992.9.5	unmarried	167	55	student	bachelor	36.5	112/69	18	75	8
61	ctr	19	1993.6.8	unmarried	163	55	student	bachelor	36.8	100/60	20	80	5
62	ctr	21	1991.5.19	unmarried	161	50	student	bachelor	36.3	108/70	20	80	7
63	ctr	23	1989.12.11	unmarried	163	52	student	bachelor	36.9	108/66	18	76	10
64	ctr	24	1988.4.4	unmarried	162	49	student	master	37	112/74	15	72	12

## Sheet: primary-1st assessment
id	group	painful days	disbility days	symptom score	VAS
1	ctr	3	1	2	6.3
2	ctr	5	0	5	6.8
3	ctr	4	3	4	6.1
4	ctr	3	3	3	6.2
5	ctr	7	3	2	6.7
6	ctr	6	3	6	8.2
7	ctr	5	3	10	6.3
8	ctr	6	2	12	4.9
9	ctr	6	3	15	6.2
10	ctr	3	3	3	7.9
11	ctr	3	3	3	8
12	ctr	4	3	4	7.8
13	ctr	3	1	9	6.8
14	ctr	6	2	6	6.4
15	ctr	4	3	3	7.5
16	ctr	8	4	10	6.3
17	ctr	6	1	6	7.8
18	ctr	7	3	3	7.3
19	ctr	3	3	3	7.5
20	ctr	6	2	8	7.6
21	ctr	3	3	3	6.5
22	ctr	15	5	15	7.8
23	ctr	3	3	3	4.6
24	ctr	6	1	5	4.5
25	ctr	7	3	7	7.3
26	ctr	5	2	5	5
27	ctr	10	0	3	4.2
28	ctr	4	3	6	6.3
29	ctr	3	2	2	6
30	ctr	6	3	6	7.5
31	ctr	7	6	6	9
32	ctr	3	3	12	7.2
33	ctr	6	3	7	7.5
34	ctr	6	1	6	5
35	ctr	6	1	5	5.2
36	ctr	3	0	2	4
37	ctr	7	2	3	7.2
38	ctr	9	4.5	4.5	8
39	ctr	6	3	3	7.1
40	ctr	6	2	6	6.7
41	ctr	4	1.5	3	5.5
42	ctr	7	3	6	7.1
43	ctr	3	1.5	3	5.6
44	ctr	4	1	4	5.5
45	ctr	5	2	5	5.6
46	ctr	4	2	3	5
47	ctr	5	1.5	4	4.4
48	ctr	7	2	6	5.6
49	ctr	4	1	4	4.5
50	ctr	4	1	3	4
51	ctr	6	5	6	6.7
52	ctr	7	4	5	6.6
53	ctr	5	5	7	7.8
54	ctr	7	3	6	6.9
55	ctr	9	5	4	7.8
56	ctr	5	1	3	7.5
57	ctr	7	5	5	6.7
58	ctr	2	0	0	4.2
59	ctr	21	5	5	7.2
60	ctr	8	4	6	5.5
61	ctr	6	3	6	6.3
62	ctr	3	3	3	8.6
63	ctr	2	1	2	5.2
64	ctr	6	3	9	6.3

## Sheet: 2nd assessment
id	group	painful days	disbility days	symptom score	VAS
1	ctr	1	1	1	4.5
2	ctr	1	0	1	5
3	ctr	2	1	2	5
4	ctr	2	0.5	2	5.2
5	ctr	3	1	3	4.5
6	ctr	1	0	1	4.8
7	ctr	1	0	1	3.5
8	ctr	1	0	2	3.5
9	ctr	3	0	2	3.5
10	ctr	2	1	2	5.6
11	ctr	1	1	1	6
12	ctr	2	0.5	2	5.4
13	ctr	2	0.5	3	4.3
14	ctr	1	1	2	4.1
15	ctr	2	1	2	5.2
16	ctr	2	0.5	3	5
17	ctr	2	0.5	2	6.1
18	ctr	2	1	1	6
19	ctr	1	0	1	6.2
20	ctr	2	0.5	2	6.4
21	ctr	1	1	1	4.2
22	ctr	5	5	5	6.1
23	ctr	1	0	2	2.3
24	ctr	1	0	2	3.2
25	ctr	1	0	1	5.4
26	ctr	2	0	2	3.5
27	ctr	2	0	3	2.5
28	ctr	1	1	1	5.2
29	ctr	1	1	1	5.1
30	ctr	1	0	1	4
31	ctr	1	1	1	5.2
32	ctr	1	0.5	1	5.1
33	ctr	1.4	0.6	5	5.3
34	ctr	1.5	0	1.5	3.4
35	ctr	1.4	0.5	2	3.2
36	ctr	0.8	0	0.8	3.1
37	ctr	2	2	2	6
38	ctr	1	1	1	6
39	ctr	2	1	1	6.1
40	ctr	2	1	2	6.7
41	ctr	1	0	1	3.6
42	ctr	2	0	2	4.1
43	ctr	1	0	1	3.2
44	ctr	1	1	1	6.2
45	ctr	2	0.5	2	4.1
46	ctr	1	0	1	3.2
47	ctr	1	0	1	3.5
48	ctr	2	0	1	4.2
49	ctr	1	0	1	3.3
50	ctr	1	0	1	3.5
51	ctr	2	1	2	4.2
52	ctr	2	0	2	4.3
53	ctr	2	1	2	6.4
54	ctr	2	1	2	6.5
55	ctr	3	2	3	6.2
56	ctr	2	0	2	5.8
57	ctr	2	1	2	4.3
58	ctr	1	0	1	2.8
59	ctr	2	0	2	3.5
60	ctr	1	1	1	3.8
61	ctr	2	1	2	3.2
62	ctr	1	1	1	6
63	ctr	1	0	1	5.6
64	ctr	3	1	2	4.9

## Sheet: 3rd assessment
id	group	painful days	disbility days	symptom score	VAS
1	ctr	1	0	1	4.2
2	ctr	1	0	1	5.1
3	ctr	2	0.5	2	4.8
4	ctr	2	0	2	4.3
5	ctr	3	1	3	4.9
6	ctr	0.5	0	1	3.1
7	ctr	1	0	1	2.3
8	ctr	1	0	1	3.4
9	ctr	2	0	2	3.2
10	ctr	1	1	1	5.1
11	ctr	1	0	0.5	5.4
12	ctr	1	0	1	3.3
13	ctr	1	0	2	3
14	ctr	2	0	2	4.3
15	ctr	2	0	2	4.1
16	ctr	3	2	4	4.6
17	ctr	2	0	1	5.3
18	ctr	2	1	1	5.8
19	ctr	1	0	1	4.7
20	ctr	1.5	0	1	5.3
21	ctr	1	0	1	3.4
22	ctr	2	1	2	5.6
23	ctr	1	0	1	3.1
24	ctr	1	0	1.5	2.8
25	ctr	1	0	1	3.2
26	ctr	1	0	2	3.2
27	ctr	1	0	2	1
28	ctr	1	0	2	4.3
29	ctr	1	0	1	3.2
30	ctr	0.6	0.2	0.6	3
31	ctr	0.8	0	0.6	3.5
32	ctr	0.7	0.6	8	3.6
33	ctr	0.4	4	3.4	2
34	ctr	0.7	0	0.7	2
35	ctr	0.8	0.3	2	2.1
36	ctr	0.4	0	0	2
37	ctr	1.2	0.2	0.7	4.6
38	ctr	1	1	1	4.3
39	ctr	1.5	1	1.5	4.2
40	ctr	1	0	2	4.7
41	ctr	0.5	0	0.5	2.4
42	ctr	1	0	1	3.3
43	ctr	1	0	1	2.1
44	ctr	0.5	0	0.5	4.7
45	ctr	0.5	0	0.5	3.2
46	ctr	0.5	0	1	2
47	ctr	0.5	0	1	2.8
48	ctr	0.5	0	1	3.5
49	ctr	0.5	0	0.5	2.6
50	ctr	0.5	0	0.5	2.4
51	ctr	2	1	2	3.4
52	ctr	2	0	2	3.2
53	ctr	2	1	2	4.5
54	ctr	7	3	6	4.2
55	ctr	3	1	3	4.5
56	ctr	2	0	2	3.6
57	ctr	2	1	2	3.5
58	ctr	1	0	1	1.6
59	ctr	2	0	2	2
60	ctr	1	0	1	3
61	ctr	2	1	2	2.3
62	ctr	1	0	1	4.5
63	ctr	1	0	1	3.2
64	ctr	3	0	3	4.1

## Sheet: 4th assessment
id	group	painful days	disbility days	symptom score	VAS
1	ctr	1	0	1	2.5
2	ctr	0.5	0	0.5	3.4
3	ctr	1	0	1	2.5
4	ctr	1	0	1	2.2
5	ctr	2	0	2	3.2
6	ctr	3	0	3	1.2
7	ctr	1	0	1	0.7
8	ctr	1	0	1	1.5
9	ctr	1	0	1	2.6
10	ctr	1	0	1	3.1
11	ctr	1	0	0.5	3.2
12	ctr	1	0	1	1.8
13	ctr	1	0	1	2.1
14	ctr	1	0	3	2.8
15	ctr	1	0	2	2.5
16	ctr	2	0	3	2.8
17	ctr	0.5	0	0.5	2.5
18	ctr	2	0	1	3.1
19	ctr	1	0	1	3.4
20	ctr	0.5	0	0	2.9
21	ctr	1	0	1	2.4
22	ctr	1	0	1	4.1
23	ctr	1	0	1	2
24	ctr	1	0	1	1.8
25	ctr	1	0	1	2.1
26	ctr	1	0	1	1.8
27	ctr	0	0	0	0
28	ctr	1	0	1	2.4
29	ctr	1	0	1	2.1
30	ctr	1	0	1	2.1
31	ctr	0.5	0	0.5	2.8
32	ctr	0.5	0	5	1.5
33	ctr	0.6	0	2	2
34	ctr	0.5	0	0.5	1.2
35	ctr	0.4	0	0.4	1.3
36	ctr	0	0	0	1.7
37	ctr	1	0	1	2.4
38	ctr	1	0	1	4.3
39	ctr	1	0	1	3.2
40	ctr	1	0	1	3.2
41	ctr	0.5	0	0.5	1.4
42	ctr	0.5	0	0.5	1.3
43	ctr	0.5	0	0.5	1.2
44	ctr	0.5	0	0.5	2.1
45	ctr	0.5	0	0.5	1.7
46	ctr	0.5	0	0.5	1.2
47	ctr	0.5	0	0.5	1.9
48	ctr	0.5	0	0.5	2.3
49	ctr	0.5	0	0.5	1.2
50	ctr	0.5	0	0.5	2
51	ctr	2	0	2	2.3
52	ctr	2	0	2	1.8
53	ctr	2	0	2	2.4
54	ctr	7	0	6	2.8
55	ctr	3	0	3	2.5
56	ctr	2	0	2	2.7
57	ctr	2	0	2	1.7
58	ctr	0	0	0	0
59	ctr	2	0	2	1.2
60	ctr	1	0	1	1.8
61	ctr	2	0	2	1.5
62	ctr	1	0	1	2.1
63	ctr	1	0	1	2.1
64	ctr	3	0	3	2.3

## Sheet: 5th assessment
id	group	painful days	disbility days	symptom score	VAS
1	ctr	1	0	1	3.2
2	ctr	1	0	1	4.5
3	ctr	1	0	1	4.1
4	ctr	1	0	1	2.9
5	ctr	1	0	1	2.6
6	ctr	1	0	1	1.5
7	ctr	0	0	0	0.3
8	ctr	1	0	1	3.3
9	ctr	1	1	1	3.5
10	ctr	1	0	1	4.1
11	ctr	1	0	1	2.7
12	ctr	1	0	1	3.4
13	ctr	0	0	0	1.6
14	ctr	0.5	0	1	2.2
15	ctr	1	0	1	2.3
16	ctr	1	0	1	2.1
17	ctr	1	0	1	2.8
18	ctr	2	0	2	4.7
19	ctr	1	0	1	4.2
20	ctr	0.5	0	0.5	2.6
21	ctr	1	0	1	2.1
22	ctr	2	0	2	5.3
23	ctr	1	0	1	2.2
24	ctr	0	0	0	1.6
25	ctr	1	0	1	2.6
26	ctr	1	0	1	2.7
27	ctr	0	0	0	0.7
28	ctr	2	0	2	4.2
29	ctr	1	0	1	1.7
30	ctr	1	0	1	2.4
31	ctr	1	0	1	3.6
32	ctr	0.5	0	2	1
33	ctr	0.6	0	2	1.6
34	ctr	0.5	0	0.5	1.8
35	ctr	0.3	0	0.3	0.7
36	ctr	1	1	1	3.6
37	ctr	1	0	1	3.1
38	ctr	2	1	2	6.1
39	ctr	1	0	1	3.1
40	ctr	1	0	0.5	2.7
41	ctr	1	0	1	2.6
42	ctr	0.5	0	0.5	1.4
43	ctr	1	0	1	1.8
44	ctr	0.5	0	0.5	2.4
45	ctr	0.5	0	0.5	3.4
46	ctr	0.5	0	0.5	0.5
47	ctr	0.5	0	0.5	3.3
48	ctr	0.5	0	0.5	2
49	ctr	0.5	0	0.5	1.7
50	ctr	0.5	0	0.5	1.9
51	ctr	1	0	1	2.8
52	ctr	1	0	1	3
53	ctr	1	0	1	4.3
54	ctr	1	0	1	1.6
55	ctr	1	0	1	1.8
56	ctr	1	0	1	1.5
57	ctr	1	0	1	0.7
58	ctr	0	0	0	0
59	ctr	1	0	1	1.5
60	ctr	1	0	1	3.5
61	ctr	1	0	1	2.3
62	ctr	1	0	1	2.7
63	ctr	1	0	1	2.7
64	ctr	1	0	1	3.7

## Sheet: 6th assessment
id	group	painful days	disbility days	symptom score	VAS
1	ctr	1	0	1	3.5
2	ctr	2	0	2	5
3	ctr	1	0	1	3.4
4	ctr				4
5	ctr	1	0	1	3.6
6	ctr	1	0	1	2.5
7	ctr	0.5	0	0.5	0.5
8	ctr	1	0	1	3
9	ctr	1	0	1	2.5
10	ctr	1	0	1	3.6
11	ctr	2	0	2	4.2
12	ctr	1	0	1	4.3
13	ctr	1	0	1	3.3
14	ctr	1	0	1	2.5
15	ctr	1	0	1	3.5
16	ctr	1	0	1	2.8
17	ctr	1	0	1	3.2
18	ctr	2	0	2	5.4
19	ctr	2	0	2	5.7
20	ctr	1	0	1	3.1
21	ctr	1	0	1	1.8
22	ctr	1	0	1	3.6
23	ctr	1	0	1	3.2
24	ctr	1	0	1	3.2
25	ctr	1	0	1	3.4
26	ctr	1	0	2	4.5
27	ctr	1	0	1	2.1
28	ctr	1	0	1	3.4
29	ctr	1	0	1	2.5
30	ctr	1	0	1	3
31	ctr	1	0	1	2.3
32	ctr	0.4	0	1	2.1
33	ctr	0.6	0	1	1.2
34	ctr	0.5	0	0.5	1.4
35	ctr	0.2	0	0.2	3
36	ctr	1	0	1	3.2
37	ctr	1	0	1	4.2
38	ctr	2	2	2	7
39	ctr	1	0	0.8	1.2
40	ctr	1	0	0.5	2.3
41	ctr	1	0	1	2.9
42	ctr	0.5	0	0.5	3.1
43	ctr	1	0	1	2.1
44	ctr	1	0	1	4.3
45	ctr	1	0	1	4.5
46	ctr	0	0	0	0
47	ctr	1	0	1	3.6
48	ctr	1	0	1	2.6
49	ctr	1	0	1	3.7
50	ctr	1	0	1	3
51	ctr	2	0	2	3.6
52	ctr	1	0	1	2.7
53	ctr	1	0	1	3.7
54	ctr	1	0	1	2.2
55	ctr	1	0	1	2.4
56	ctr	1	0	1	2.6
57	ctr	1	0	1	2.5
58	ctr	1	0	1	1.3
59	ctr	1	0	1	2.6
60	ctr	2	0	2	4.3
61	ctr	1	0	2	3.8
62	ctr	1	0	1	3.2
63	ctr	1	0	1	2.6
64	ctr	1	0	1	3.9

## Sheet: 7th assessment
id	group	painful days	disbility days	symptom score	VAS
1	ctr	1	0	1	4.3
2	ctr	2	1	2	6.3
3	ctr	2	0	2	4.6
4	ctr	2	0	2	4.7
5	ctr	1	0	1	3.7
6	ctr	1	0	1	3.2
7	ctr	0.5	0	0.5	1.8
8	ctr	2	0.5	2	5.7
9	ctr	1	0	1	2.7
10	ctr	1	0	1	3.4
11	ctr	2	0	2	4.8
12	ctr	1	0	1	3.8
13	ctr	2	0	2	4.7
14	ctr	2	0	2	4.2
15	ctr	2	0	2	4.6
16	ctr	2	0	2	4.2
17	ctr	1	0	1	3.8
18	ctr	2	0	2	6.3
19	ctr	1	0	1	4.5
20	ctr	1	0	1	3.7
21	ctr	1	0	1	2.6
22	ctr	2	0	2	4.6
23	ctr	2	0	2	4.4
24	ctr	1	0	1	3.7
25	ctr	1	0	1	2.3
26	ctr	1	0	1	2.1
27	ctr	2	0	2	4.3
28	ctr	2	0	2	4.6
29	ctr	1	0	1	3.1
30	ctr	1	0	1	3.8
31	ctr	1	0	1	3.7
32	ctr	0.6	0	1	3.2
33	ctr	0.5	0	1	2.7
34	ctr	1	0	1	2.4
35	ctr	0.2	0	0.2	2.6
36	ctr	1	0	1	3.5
37	ctr	2	1	2	5.5
38	ctr	2	2	2	6.7
39	ctr	1	0	0.6	1.3
40	ctr	1	0	0.5	2.4
41	ctr	2	0	2	4
42	ctr	2	0	2	3.6
43	ctr	1	0	1	3.4
44	ctr	2	0.5	2	5.3
45	ctr	1	1	1	5.6
46	ctr	0.5	0	0.5	2.2
47	ctr	2	0.5	2	4.3
48	ctr	2	0	2	4.6
49	ctr	1	0	0.5	3.8
50	ctr	1	0	1	2.4
51	ctr	2	0	2	4.5
52	ctr	1	0	1	2.9
53	ctr	1	0	1	4.7
54	ctr	1	0	1	3.8
55	ctr	2	0	2	4.3
56	ctr	1	0	1	3.8
57	ctr	1	0	1	2.5
58	ctr	1	0	1	3.2
59	ctr	2	0	2	4.1
60	ctr	2	0	2	5.1
61	ctr	1	0	1	3.6
62	ctr	1	0	1	3.9
63	ctr	2	0	2	4.2
64	ctr	2	0	2	4.4

## Sheet: CMSS-1st  assessment-time
id	group	pain in lower abdomen	nausea	vomitting	poor appetite	headache	lumbago	leg pain	fatigue	vertigo	diarrhea	poor complexion	stomachache	red face	insomnia	general pain	epression	bad temper	suspicious
1	ctr	1	0	0	1	0	1	1	1	1	0	1	0	0	0	1	0	2	2
2	ctr	4	0	0	4	0	4	0	4	0	0	4	0	0	4	0	0	4	0
3	ctr	3	0	0	2	0	4	0	4	0	0	2	0	0	0	2	0	4	4
4	ctr	3	0	0	0	3	1	0	4	0	2	0	1	0	0	0	0	3	0
5	ctr	2	0	0	1	0	2	1	2	0	0	1	0	0	0	0	2	2	2
6	ctr	4	1	0	1	0	0	0	2	0	2	1	0	0	1	0	2	2	2
7	ctr	2	0	0	0	1	3	0	1	0	1	0	0	0	1	1	0	1	1
8	ctr	2	0	0	1	1	2	0	0	0	1	0	0	0	0	0	1	0	0
9	ctr	4	0	0	0	0	4	0	3	1	2	0	0	0	0	0	0	4	0
10	ctr	3	0	0	1	1	2	2	3	3	3	3	3	0	0	0	4	4	4
11	ctr	3	0	0	0	0	3	0	3	0	0	3	0	0	0	0	0	3	0
12	ctr	4	0	0	0	0	4	0	3	0	2	4	0	0	3	1	0	3	3
13	ctr	3	1	0	0	1	0	0	1	1	2	1	0	1	0	0	0	1	1
14	ctr	3	0	0	3	1	1	0	3	0	0	1	0	0	0	0	1	1	1
15	ctr	4	2	0	4	0	4	0	4	0	4	4	0	0	3	0	0	4	4
16	ctr	4	3	0	2	0	0	0	4	3	4	2	4	1	2	0	0	2	3
17	ctr	4	0	0	0	0	4	0	4	0	0	0	0	0	0	0	0	0	4
18	ctr	4	0	0	1	0	2	1	4	1	0	4	0	0	0	2	0	1	0
19	ctr	4	4	1	4	0	2	0	4	2	0	4	0	0	0	0	0	4	0
20	ctr	3	0	0	0	0	3	0	0	0	0	1	0	0	0	0	0	1	1
21	ctr	4	0	0	4	0	0	0	4	0	0	3	0	0	2	0	0	4	0
22	ctr	3	2	2	3	1	3	0	3	0	2	4	3	2	2	3	2	1	1
23	ctr	4	0	0	4	0	1	2	4	0	2	2	0	0	0	0	2	2	2
24	ctr	3	0	0	3	0	3	0	4	0	0	0	0	0	2	0	0	4	4
25	ctr	4	0	0	4	0	0	0	4	0	0	4	0	0	0	0	0	4	4
26	ctr	4	0	0	2	0	4	0	2	0	2	0	0	0	1	1	0	2	0
27	ctr	4	0	0	4	0	4	0	4	0	4	0	0	0	3	0	0	4	3
28	ctr	2	0	0	2	0	3	0	3	0	0	1	0	1	2	0	1	2	2
29	ctr	3	0	0	1	0	2	0	0	0	0	1	0	0	0	0	0	1	0
30	ctr	3	1	0	4	1	4	4	4	2	2	2	0	2	4	3	0	3	0
31	ctr	4	0	0	1	0	1	1	3	0	1	2	1	0	4	1	0	0	2
32	ctr	3	1	1	3	0	3	0	3	1	1	0	0	0	0	1	1	1	1
33	ctr	4	3	1	0	0	4	1	4	1	1	4	0	0	0	1	4	0	4
34	ctr	4	1	0	0	2	4	0	3	1	4	1	0	1	3	3	0	4	4
35	ctr	3	0	0	1	0	1	0	2	0	1	2	0	0	0	0	0	1	1
36	ctr	3	0	1	0	0	0	0	0	0	0	0	1	0	0	1	0	0	0
37	ctr	2	0	0	0	0	1	0	2	0	1	1	0	1	0	0	3	3	2
38	ctr	4	1	1	2	0	1	1	3	0	2	0	3	0	2	0	1	3	2
39	ctr	3	0	0	1	0	3	0	1	0	0	0	0	0	0	1	1	1	1
40	ctr	2	0	0	4	0	0	0	0	3	0	0	2	0	0	0	1	4	4
41	ctr	2	1	1	0	2	2	1	2	0	1	1	0	0	2	1	1	0	1
42	ctr	3	2	0	1	2	2	0	3	0	0	2	0	0	1	1	1	1	1
43	ctr	2	0	0	0	0	0	0	3	2	0	1	1	0	3	0	0	0	0
44	ctr	2	0	0	0	0	2	0	2	0	1	0	0	0	2	2	0	1	1
45	ctr	3	1	1	0	1	1	0	2	2	0	2	0	0	3	1	1	0	1
46	ctr	2	1	0	1	0	0	0	2	2	1	1	0	0	2	1	0	0	1
47	ctr	2	0	0	2	0	0	0	2	1	1	0	0	0	3	0	0	0	0
48	ctr	3	0	0	1	1	0	0	2	1	1	0	0	0	2	1	0	0	1
49	ctr	2	0	0	1	0	2	0	2	1	0	1	0	0	2	1	1	0	0
50	ctr	2	1	0	2	0	1	0	3	1	0	0	0	1	3	1	0	0	0
51	ctr	4	0	0	2	1	4	0	4	1	0	1	1	0	3	0	2	2	2
52	ctr	4	0	0	0	0	4	0	0	0	0	4	0	0	0	0	0	0	0
53	ctr	4	4	4	4	0	0	0	4	0	4	4	0	0	0	0	0	4	0
54	ctr	4	1	0	3	0	3	0	4	3	3	4	3	0	3	0	4	0	0
55	ctr	4	0	0	2	0	2	0	2	0	0	2	0	0	1	0	1	1	1
56	ctr	4	0	0	0	0	4	0	0	0	0	4	0	0	0	0	0	0	0
57	ctr	4	1	0	3	0	3	0	4	3	3	4	3	0	3	0	4	0	0
58	ctr	4	0	0	4	0	0	0	0	0	0	4	0	0	0	0	0	0	0
59	ctr	4	0	0	2	0	2	0	2	0	0	2	0	0	1	0	1	1	1
60	ctr	2	0	0	1	0	4	0	4	0	2	3	0	0	0	0	0	3	0
61	ctr	4	0	0	4	0	4	0	4	1	4	4	0	0	0	0	0	0	4
62	ctr	4	4	0	4	0	0	0	4	0	4	4	0	0	0	0	4	4	4
63	ctr	2	0	0	1	0	2	0	1	0	0	0	0	0	0	0	0	0	0
64	ctr	4	0	0	4	0	0	4	4	0	3	4	0	0	0	0	4	4	4

## Sheet: CMSS-1st  assessment-intensity
id	group	pain in lower abdomen	nausea	vomitting	poor appetite	headache	lumbago	leg pain	fatigue	vertigo	diarrhea	poor complexion	stomachache	red face	insomnia	general pain	epression	bad temper	suspicious
1	ctr	3	0	0	1	0	2	1	1	1	0	1	0	0	0	1	0	1	1
2	ctr	3	0	0	2	0	2	0	2	0	0	2	0	0	2	0	0	2	0
3	ctr	3	0	0	2	0	3	0	3	0	0	1	0	0	0	1	0	1	1
4	ctr	3	0	0	0	3	2	0	1	0	1	0	1	0	0	0	0	2	0
5	ctr	3	0	0	1	0	2	1	1	0	0	1	0	0	0	0	2	2	1
6	ctr	4	1	0	2	0	0	0	2	0	1	2	0	0	3	0	3	3	3
7	ctr	3	0	0	0	1	1	0	1	0	1	0	0	0	1	1	0	1	1
8	ctr	2	0	0	1	1	2	0	0	0	1	0	0	0	0	0	1	0	0
9	ctr	3	0	0	0	0	3	0	2	1	2	0	0	0	0	0	0	3	0
10	ctr	4	0	0	1	1	2	3	3	2	2	2	2	0	0	0	3	2	2
11	ctr	4	0	0	0	0	2	0	2	0	0	1	0	0	0	0	0	1	0
12	ctr	4	0	0	0	0	4	0	3	0	1	2	0	0	1	1	0	2	2
13	ctr	3	1	0	0	1	0	0	1	1	2	1	0	1	0	0	0	1	1
14	ctr	3	0	0	2	1	1	0	2	0	0	1	0	0	0	0	1	2	1
15	ctr	4	2	0	3	0	3	0	3	0	2	2	0	0	2	0	0	3	3
16	ctr	3	2	0	1	0	0	0	2	1	2	1	3	1	1	0	0	1	1
17	ctr	3	0	0	0	0	1	0	1	0	0	0	0	0	0	0	0	0	1
18	ctr	4	0	0	1	0	2	1	2	1	0	2	0	0	0	3	0	1	0
19	ctr	4	3	3	2	0	2	0	3	3	0	2	0	0	0	0	0	2	0
20	ctr	3	0	0	0	0	2	0	0	0	0	2	0	0	0	0	0	2	2
21	ctr	3	0	0	3	0	0	0	3	0	0	2	0	0	3	0	0	3	0
22	ctr	4	1	1	1	1	3	0	3	0	2	4	2	2	2	2	2	1	1
23	ctr	3	0	0	2	0	1	2	2	0	2	1	0	0	0	0	1	1	1
24	ctr	3	0	0	2	0	1	0	2	0	0	0	0	0	2	0	0	1	1
25	ctr	4	0	0	3	0	0	0	4	0	0	2	0	0	0	0	0	2	2
26	ctr	2	0	0	1	0	3	0	2	0	2	0	0	0	1	1	0	2	0
27	ctr	2	0	0	1	0	2	0	2	0	4	0	0	0	2	0	0	1	1
28	ctr	3	0	0	2	0	2	0	2	0	0	1	0	1	2	0	1	2	1
29	ctr	3	0	0	1	0	2	0	0	0	0	1	0	0	0	0	0	1	0
30	ctr	4	2	0	3	1	4	4	4	2	2	1	0	1	3	3	0	2	0
31	ctr	4	0	0	1	0	1	2	4	0	2	3	1	0	4	2	0	0	1
32	ctr	3	2	2	1	0	3	0	2	1	1	0	0	0	0	1	1	1	1
33	ctr	4	2	2	0	0	2	1	2	1	3	1	0	0	0	3	2	0	3
34	ctr	3	1	0	0	2	3	0	1	1	4	1	0	1	2	2	0	2	2
35	ctr	3	0	0	1	0	1	0	2	0	1	1	0	0	0	0	0	1	1
36	ctr	2	0	2	0	0	0	0	0	0	0	0	1	0	0	1	0	0	0
37	ctr	3	0	0	0	0	2	0	1	0	1	1	0	1	0	0	2	2	2
38	ctr	4	2	2	2	0	1	1	2	0	2	0	2	0	1	0	1	2	2
39	ctr	3	0	0	1	0	3	0	1	0	0	0	0	0	0	1	1	2	2
40	ctr	3	0	0	3	0	0	0	0	3	0	0	2	0	0	0	1	2	2
41	ctr	2	1	1	0	1	1	1	2	0	1	1	0	0	1	1	1	0	1
42	ctr	3	1	0	1	2	2	0	3	0	0	1	0	0	1	1	1	1	1
43	ctr	2	0	0	0	0	0	0	2	1	0	1	1	0	2	0	0	0	0
44	ctr	2	0	0	0	0	2	0	1	0	1	0	0	0	2	1	0	1	1
45	ctr	2	1	1	0	1	1	0	1	1	0	1	0	0	2	1	1	0	1
46	ctr	2	1	0	1	0	0	0	2	2	1	1	0	0	1	1	0	0	1
47	ctr	2	0	0	1	0	0	0	2	1	1	0	0	0	2	0	0	0	0
48	ctr	2	0	0	1	1	0	0	2	1	1	0	0	0	2	1	0	0	1
49	ctr	2	0	0	1	0	2	0	2	1	0	1	0	0	2	1	1	0	0
50	ctr	2	1	0	1	0	1	0	2	1	0	0	0	1	2	1	0	0	0
51	ctr	3	0	0	2	0	2	0	3	1	0	1	1	0	2	0	2	2	2
52	ctr	3	0	0	0	0	2	0	0	0	0	2	0	0	0	0	0	0	0
53	ctr	3	3	3	2	0	0	0	3	0	3	1	0	0	0	0	0	1	0
54	ctr	4	1	0	1	0	3	0	4	3	1	1	1	0	4	0	4	0	0
55	ctr	3	0	0	2	0	2	0	1	0	0	2	0	0	1	0	1	1	1
56	ctr	3	0	0	0	0	2	0	0	0	0	2	0	0	0	0	0	0	0
57	ctr	4	1	0	1	0	3	0	4	3	1	1	1	0	4	0	4	0	0
58	ctr	2	0	0	3	0	0	0	0	0	0	2	0	0	0	0	0	0	0
59	ctr	3	0	0	2	0	2	0	1	0	0	2	0	0	1	0	1	1	1
60	ctr	3	0	0	3	0	2	0	2	0	2	2	0	0	0	0	0	2	0
61	ctr	3	0	0	3	0	3	0	3	3	3	2	0	0	0	0	0	0	3
62	ctr	4	2	0	2	0	0	0	3	0	1	2	0	0	0	0	1	1	1
63	ctr	2	0	0	1	0	2	0	1	0	0	0	0	0	0	0	0	0	0
64	ctr	3	0	0	2	0	0	2	2	0	2	1	0	0	0	0	1	1	1

[truncated: 12 more sheets: 2nd  assessment-time, 2nd assessment-intensity, 3rd  assessment-time, 3rd  assessment-intensity, 4th  assessment-time, 4th  assessment-intensity, 5th assessment-time, 5th assessment-intensity, 6th assessment-time, 6th assessment-intensity, 7th assessment-time, 7th assessment-intensity]
