# Supplementary material for: Moxibustion for pain relief in patients with primary dysmenorrhea: A randomized controlled trial
Source: PLoS One. 2017 Feb 7;12(2):e0170952. doi: 10.1371/journal.pone.0170952 (PMC5295763; doi:10.1371/journal.pone.0170952)
Supplement: S3 Data — (XLS) [file pone.0170952.s003.xls]

## Sheet: A组
id	group	pre-PGF2A	post-PGF2A	pre-OT	post-OT	pre-vWF	post-vWF	pre-β-EP	post-β-EP	pre-PGE2	post-PGE2
1	moxi	900.28	248.42	182.25	70.89	4.84	1.15	116.03	338.42	596.74	232.26
2	moxi	907.96	345.72	188.48	85.27	3.55	1.23	190.24	323.81	691.74	354.69
3	moxi	662.28	297.04	153.01	68.98	2.56	1.12	208.77	393.78	290.05	183.04
4	moxi	513.27	285.87	97.49	73.92	1.56	1.08	342.87	367.18	678.56	184.24
5	moxi	674.41	347.89	155.35	83.73	2.07	1.59	222.33	475.15	902.66	813.67
6	moxi	454.88	191.46	109.14	30.51	1.38	0.86	131.31	330.44	508.38	250.26
7	moxi	889.67	243.43	172.85	42.54	3.72	0.69	164.26	444.32	628.78	155.43
8	moxi	539.4	145.48	129.97	16.55	1.77	0.72	172.97	527.18	669.45	325.88
9	moxi	767.81	226.63	159.58	43.62	2.27	0.8	161.51	429.3	841.78	601.77
10	moxi	879.31	444.78	172.25	96.41	3.58	1.71	178.24	306.79	293.86	304.28
11	moxi	727.9	407.82	163.23	94.9	2.59	1.53	194.59	415.49	343.22	298.67
12	moxi	674.41	293.35	159.65	72.12	2.25	1.04	184.65	452.93	873.39	852.69
13	moxi	663.8	359.38	156.7	78.93	2.19	1.36	286.52	390.43	828.31	776.88
14	moxi	867.48	229.77	207.91	39.14	3.78	0.94	145.89	348.58	900.2	255.66
15	moxi	784.63	336.98	164.63	76.33	2.89	1.23	193.19	548.6	819.25	672.31
16	moxi	465.18	188.27	106.62	32.28	1.48	0.82	309.32	408.57	263.46	120.63
17	moxi	799.4	293.61	170.86	49.43	3.41	1.15	145.89	422.59	279.67	139.23
18	moxi	757.62	421.34	171.29	90.22	3.39	1.33	162.23	307.64	340.63	382.3
19	moxi	638.38	333.81	138.97	81.1	2.06	1.45	216.42	448.6	206.3	331.28
20	moxi	706.79	278.44	153.56	50.08	2.47	0.94	284.41	442.55	637.82	382.9
21	moxi	695.26	382.49	148.65	85.14	3.09	1.55	381.25	400.96	695.59	441.71
22	moxi	1130.12	337.5	219.84	70.56	4.31	0.95	146.94	482.71	842.4	121.23
23	moxi	613.8	225.77	136.99	46.38	1.81	0.99	243.45	452.79	850.66	259.26
24	moxi	583.72	215.4	107.39	37.9	1.99	0.7	259.92	458.89	794.72	196.25
25	moxi	683.66	281.39	156.32	63.73	3.12	1.08	153.2	429.54	468.19	229.86
26	moxi	664.2	225.35	121.87	37.28	2.56	0.62	316.93	529.37	765.88	166.84
27	moxi	726.79	687.53	154.89	126.85	2.16	1.8	201.64	296.66	478.28	116.42
28	moxi	827.64	201.03	165.89	39.74	2.39	0.59	189.39	507.13	211.27	437.51
29	moxi	832.77	370.79	162.78	79.8	2.34	1.31	124.18	339.27	212.49	153.63
30	moxi	913.8	509.56	172.9	95.17	4.11	1.71	159.53	345.54	819.88	222.65
moxi=moxibustion;pre-=before treatment; post-=after treatment;

## Sheet: B组
id	group	pre-PGF2A	post-PGF2A	pre-ot	post-ot	pre-vWF	post-vWF	pre-β-EP	post-β-EP	pre-PGE2	post-PGE2
1	ctr	638.22	312.08	150.69	69.19	2.54	1.08	221.19	374.36	399.8	338.16
2	ctr	705.34	429.9	168.24	85.92	2.91	0.83	208.29	394.67	421.53	869.24
3	ctr	612.56	326.57	151.87	71.13	2.09	1.12	286.94	436.51	708.65	106.86
4	ctr	627.36	285.34	152.42	53.88	2.24	0.98	154.88	477.27	193.37	289.54
5	ctr	679.91	379.52	165.89	83.73	2.87	1.37	275.1	384.07	569.16	376.9
6	ctr	927.84	198.25	206.79	32.78	3.51	0.96	157.32	638.87	943.63	312.08
7	ctr	740.01	112.28	153.43	22.57	1.98	0.84	192.77	520.98	828.15	379.9
8	ctr	510.22	209.45	97.8	27.23	1.54	1.23	372.67	586.38	330.64	469.92
9	ctr	658.02	322.91	157.65	73.83	2.06	0.88	311.12	319.88	287.23	273.4
10	ctr	888.88	385.3	197.96	82.8	3.95	1.48	189.78	216.42	330.28	388.3
11	ctr	767.04	263.28	168.03	50.15	2.54	0.81	242.18	507.27	981.22	320.48
12	ctr	659.89	331.54	158.51	75.43	2.24	1.02	285.25	316.5	924.78	351.09
13	ctr	597.35	343.71	154.83	76.88	2.41	0.85	250.62	304.46	406.9	307.28
14	ctr	843.72	295.18	190.87	65.72	3.35	0.82	216.7	402.43	498.47	446.51
15	ctr	791.86	369.9	178.24	80.48	3.06	1.17	116.51	226.48	715.42	824.54
16	ctr	679.3	288.82	160.8	66.12	2.19	0.95	260.7	395.43	330.68	207.65
17	ctr	861.36	284.25	183.82	43.61	3.24	0.17	192.65	478.22	281.02	621.92
18	ctr	1068.67	337.9	226.75	73.65	3.96	1.48	168.23	334.78	808.04	399.8
19	ctr	777.97	197.97	176.01	38.35	3.28	0.6	131.64	412.73	316.46	821.21
20	ctr	879.31	279.24	182.68	52.64	3.45	0.52	127.43	613.45	315.7	277.95
21	ctr	507.74	172.57	138.91	31.34	1.52	0.59	373.77	659.5	315.7	488.01
22	ctr	595.18	189.26	141.13	34.76	1.55	0.53	193.63	618.45	307.22	714.4
23	ctr	453.21	238.38	95.92	41.05	2.14	0.57	348.15	552.21	903.7	289.86
24	ctr	868.68	285.26	173.27	65.77	3.22	1.26	117.47	400.96	970.74	371.49
25	ctr	984.64	497.53	198.01	100.12	3.71	2.07	106.67	305.15	677.81	421.53
26	ctr	824.32	387.83	170.95	79.25	2.45	1.41	378.66	380.69	824.37	864
27	ctr	653.52	381.54	165.32	83.62	2.54	1.33	311.47	234.58	304.31	885.78
28	ctr	970.74	278.25	216.43	55.83	3.91	1.09	142.65	412.37	315.36	335.48
29	ctr	572.92	282.87	124.56	51.86	1.75	1.02	275.12	599.45	814.91	412.31
30	ctr	626.72	295.3	151.78	60.64	2.42	1.13	188.35	437.21	445.88	462.12
ctr=control;pre-=before treatment; post-=after treatment;
